# Supplementary material for: Synthesis, Structural Characterization, and In Silico Evaluation of the Salicylidene Schiff Base 4‑{(E)‑[(2,3-Dihydroxyphenyl)methylidene]amino}-2-hydroxybenzoic Acid as a Promising Scaffold for Human Transthyretin Inhibitor
Source: ACS Omega. 2026 Jan 21;11(4):5154–69. doi: 10.1021/acsomega.5c07247 (PMC12878484; doi:10.1021/acsomega.5c07247)
Supplement: Supplementary file 2 [file ao5c07247_si_002.cif]

#######################################################################
#
#                 Cambridge Crystallographic Data Centre
#                                CCDC 
#
#######################################################################
#
# If this CIF has been generated from an entry in the Cambridge 
# Structural Database, then it will include bibliographic, chemical, 
# crystal, experimental, refinement or atomic coordinate data resulting 
# from the CCDC's data processing and validation procedures.
#
#######################################################################

data_1
_symmetry_cell_setting           triclinic
_symmetry_space_group_name_H-M   'P -1'
_symmetry_Int_Tables_number      2
_space_group_name_Hall           '-P 1'
loop_
_symmetry_equiv_pos_site_id
_symmetry_equiv_pos_as_xyz
1 x,y,z
2 -x,-y,-z
_cell_length_a                   8.3459(6)
_cell_length_b                   10.5934(5)
_cell_length_c                   14.2999(6)
_cell_angle_alpha                79.146(4)
_cell_angle_beta                 75.887(5)
_cell_angle_gamma                77.109(5)
_cell_volume                     1183.16
loop_
_atom_site_label
_atom_site_type_symbol
_atom_site_fract_x
_atom_site_fract_y
_atom_site_fract_z
C1 C 0.4120(3) 0.80711(18) 0.80139(14)
C2 C 0.2656(3) 0.88775(19) 0.77677(14)
C3 C 0.1752(3) 0.98485(19) 0.83187(15)
H3 H 0.077657 1.037161 0.815816
C4 C 0.2306(2) 1.00363(18) 0.91073(14)
C5 C 0.3738(3) 0.92270(19) 0.93722(15)
H5 H 0.408705 0.934062 0.991574
C6 C 0.4625(3) 0.8267(2) 0.88283(15)
H6 H 0.558239 0.773338 0.900481
C7 C 0.5069(3) 0.7064(2) 0.74098(15)
O8 O 0.4623(2) 0.68911(15) 0.66913(11)
O9 O 0.6437(2) 0.63587(16) 0.76723(12)
H9 H 0.705(4) 0.574(3) 0.724(2)
N10 N 0.1437(2) 1.10255(16) 0.96803(13)
H10 H 0.183(3) 1.108(2) 1.0194(17)
C11 C 0.0151(3) 1.19395(18) 0.95063(15)
H11 H -0.027213 1.192984 0.896370
C12 C -0.0623(3) 1.29262(18) 1.00846(14)
C13 C 0.0013(2) 1.30211(18) 1.09047(14)
C14 C -0.0772(3) 1.41045(19) 1.14167(14)
C15 C -0.2085(3) 1.49936(19) 1.11504(16)
H15 H -0.256343 1.569502 1.149555
C16 C -0.2732(3) 1.4867(2) 1.03568(16)
H16 H -0.365504 1.546670 1.019339
C17 C -0.2009(3) 1.38695(19) 0.98325(15)
H17 H -0.242465 1.380162 0.930048
O18 O 0.12612(19) 1.22029(13) 1.11770(11)
O19 O -0.0114(2) 1.42145(16) 1.21814(12)
H19 H 0.074(4) 1.360(3) 1.218(2)
O20 O 0.2061(2) 0.87365(16) 0.70054(12)
H20 H 0.287(4) 0.803(3) 0.671(2)
C21 C 0.3827(3) 0.85453(19) 0.30076(14)
C22 C 0.4411(3) 0.7274(2) 0.27745(15)
H26A H 0.479511 0.727674 0.210421
C23 C 0.5365(3) 0.63442(19) 0.33367(15)
H23 H 0.573154 0.549786 0.318294
C24 C 0.5771(2) 0.66776(19) 0.41273(14)
C25 C 0.5215(3) 0.7938(2) 0.43666(15)
H25 H 0.549123 0.815940 0.489875
C26 C 0.4251(3) 0.8855(2) 0.38111(15)
C27 C 0.2772(3) 0.9490(2) 0.24112(15)
O28 O 0.2440(2) 0.92260(15) 0.16872(11)
O29 O 0.2205(2) 1.06480(15) 0.26950(12)
H29 H 0.170(4) 1.124(3) 0.221(2)
N30 N 0.6757(2) 0.57509(16) 0.47088(13)
H30 H 0.688(3) 0.594(2) 0.5264(17)
C31 C 0.7612(3) 0.4605(2) 0.44893(15)
H31 H 0.754831 0.437544 0.390473
C32 C 0.8605(3) 0.37072(19) 0.50585(14)
C33 C 0.8811(2) 0.40021(18) 0.59534(14)
C34 C 0.9906(3) 0.30365(19) 0.64637(15)
C35 C 1.0671(3) 0.1892(2) 0.61224(16)
H35 H 1.136589 0.127908 0.647613
C36 C 1.0440(3) 0.1609(2) 0.52487(17)
H36 H 1.096882 0.081480 0.503153
C37 C 0.9443(3) 0.2500(2) 0.47248(16)
H37 H 0.930550 0.232114 0.414007
O38 O 0.80922(19) 0.50862(13) 0.62767(10)
O39 O 1.0184(2) 0.32800(16) 0.73101(12)
H39 H 0.977(4) 0.405(3) 0.739(2)
O40A O 0.3929(18) 1.0072(13) 0.4021(10)
H40A H 0.31(2) 1.05(2) 0.362(14)
H26 H 0.388102 0.969697 0.397298
O40 O 0.4087(3) 0.68921(18) 0.20029(14)
H40 H 0.351(5) 0.760(3) 0.175(3)

#END
